# Supplementary material for: From Invisible to Visible: Cutting-Edge Ultrasound Insights into Entheses of the Distal Extremities in Rheumatology
Source: J Clin Med. 2026 May 13;15(10):3753. doi: 10.3390/jcm15103753 (PMC13207774; doi:10.3390/jcm15103753)
Supplement: Supplementary file 1 [file jcm-15-03753-s001.zip]

Archive with 2 entries (2 files):
- 01 Supplementary material S1 Enthesis .pdf
- 01 Supplementary material S2 Enthesis 02052026.pdf
